# Supplementary material for: Serum Extracellular Superoxide Dismutase Is Associated with Diabetic Retinopathy Stage in Chinese Patients with Type 2 Diabetes Mellitus
Source: Dis Markers. 2018 Apr 22;2018:8721379. doi: 10.1155/2018/8721379 (PMC5937587; doi:10.1155/2018/8721379)
Supplement: Supplementary Materials — Data 1. Data 2. R codes. [file 8721379.f1.zip]

Archive with 3 entries (3 files):
- R codes.doc
- data2.csv
- data1.csv
