# Supplementary material for: Serum Extracellular Superoxide Dismutase Is Associated with Diabetic Retinopathy Stage in Chinese Patients with Type 2 Diabetes Mellitus
Source: Dis Markers. 2018 Apr 22;2018:8721379. doi: 10.1155/2018/8721379 (PMC5937587; doi:10.1155/2018/8721379)
Supplement: Supplementary Materials — Data 1. Data 2. R codes. [file 8721379.f1.zip › data1.csv]

SEX	AGE	DURATION	BMI	SBP	DBP	FBG	HbA1c	Cr	BUN	CYSC	TG	TC	LDL	HDL	SOD
1	69	0	17.15823	160	86	14.6	10.8	70.7	5.97	1.27	2.27	4.9	2.65	1.33	74
1	68	15	21.10176	128	72	11.48	9.7	107.9	6.82	1.77	1.32	3.31	1.97	0.85	75
2	66	20	25.1041	120	80	12.21	12.6	108.2	8.83	1.73	1.34	2.11	0.88	0.57	76
2	76	17	22.13382	126	80	15.53	8.1	88.2	6.6	2.33	0.85	1.87	0.89	1.14	81
2	63	22	26.86141	140	70	8.65	9.1	63.6	2.95	0.96	0.97	3.02	1.72	1.13	86
1	78	16	23.0163	161	89	9.93	9.4	100.1	7.11	1.95	0.19	2.13	0.99	1.27	88
1	53	7	19.25685	126	86	6.04	14.1	57.8	6.38	0.75	0.45	3.19	1.69	1.66	88
2	60	10	26.20192	110	80	8.76	9	28.9	5.1	0.9	1.02	3.33	1.84	0.96	89
1	44	10	26.06446	160	110	14.51	13.5	42.6	5.69	0.92	0.75	6.2	4.12	1.28	92
2	73	24	22.34996	144	86	16.71	15.2	57.7	6.14	1.24	1	4.49	2.13	1.63	94
2	77	20	24.53582	140	88	7.16	9.5	64.6	7.68	1.02	1.1	3.25	1.74	1.05	94
2	80	0.16	22.22046	149	77	6.05	10.8	111.7	8.36	1	0.97	2.98	1.79	1.26	95
2	79	20	23.57175	122	70	11.13	8.4	99.9	9.57	2.08	1.07	2.96	1.72	1.07	95
1	58	10	25.44418	130	80	5.98	6.6	83.3	6.05	1.01	0.97	3.33	2.04	0.92	95
2	74	0.16	22.23364	104	82	11.99	12.7	105.3	9.82	1.91	1.19	4.27	2.13	1.31	96
1	65	10	16.11372	119	74	13.94	13.2	124.7	12.73	1.64	1.34	4.96	2.49	1.43	97
1	41	3	23.74888	152	107	11.39	8.2	116.6	6.18	1.99	9.85	4.94	0.74	0.78	98
1	53	17	18.85206	140	90	5.69	6.9	135.3	6.34	1.86	2.82	3.66	1.62	1.22	100
2	66	30	22.30655	152	66	7.28	10.5	92.5	6	1.45	0.87	3.34	1.21	1.66	101
1	67	9	22.24234	160	94	5.4	6.2	83.2	5.86	1.02	0.68	2.76	1.14	1.43	101
1	69	20	22.92444	111	75	12.2	13.2	88.6	7.79	1.33	1.47	3.52	1.97	1	101
2	72	20	23.35082	146	74	12.33	12.5	46	5.28	0.81	1.55	4.06	2.39	1.17	102
1	61	17	21.35535	140	84	3.36	10.1	128.5	5.09	1.92	1.02	3.1	2.07	1.04	103
1	69	24	21.85487	120	70	5.86	9.2	83.9	3.98	1.33	1.6	4.9	3.26	0.97	103
2	47	14	15.41231	120	82	14.91	15.9	38	3.21	0.9	1.28	3.92	2.28	1.04	103
2	59	20	23.85298	162	90	5.75	7.1	102.6	8	2.27	1.24	4.09	1.87	1.78	103
1	81	2	27.0634	128	74	11.86	11.9	81.9	6.72	1.48	1.46	4.61	3.07	1.17	103
2	75	7	23.16755	130	80	11.92	10.5	56.4	8.84	0.97	0.82	4.84	2.81	1.62	104
2	53	4	26.05296	140	90	4.85	6.5	47.6	5.22	0.9	0.81	4.09	1.63	1.75	104
1	65	15	19.61419	142	90	1.89	5.5	66	4.7	1.02	0.3	3.87	1.69	1.61	104
1	54	0.5	18.63316	158	98	10.68	11.9	55.8	5.14	0.99	2.66	4.12	2.47	1.04	105
1	53	5	12.25864	120	70	5.84	9.4	55	6.82	1.51	1.32	3.75	2.08	1.16	106
1	45	0	23.82931	132	68	6.92	10.1	64.9	4.66	1.09	0.69	3.22	2.31	1.05	106
1	69	11	20.16092	125	89	9.95	9.4	68.3	3.86	0.84	1.56	2.48	1.38	1.13	107
1	59	0	27.37595	140	78	14.41	11.4	65.1	3.34	0.97	0.65	3.48	1.79	1.27	107
1	54	5	21.9043	110	80	6.05	8.2	98.8	6.87	0.86	1.33	2.5	1.64	0.97	108
2	48	5	18.90752	120	75	11.1	7.9	53.5	5.27	0.82	0.87	3.09	1.41	1.35	108
2	78	12	25.81672	164	90	5.79	6.8	94.5	7.99	1.31	1.02	3.64	2.63	0.99	108
1	68	8	26.05427	140	100	13.15	10.2	56.7	5.05	1.02	1.72	3.8	2.52	1.24	108
2	49	4	30.5	112	85	15.24	12.8	39.8	5.79	1.03	2.22	5.54	3.26	1.14	109
1	64	14	25.35696	162	80	4.83	7.3	53	6.42	0.97	0.72	4.2	2.6	1.12	109
2	83	10	19.6108	138	88	8.55	7.5	59.3	5.97	1.13	1.12	3.17	1.54	1.11	110
1	47	5	22.98199	160	98	12.48	9.7	100.5	5.65	1.33	1.29	3.17	1.73	1.04	111
2	70	8	24.13219	142	80	4.26	6.9	42	4.52	0.92	0.91	3.75	2.07	1.36	111
2	68	10	24.82925	162	83	10.3	10.2	71.8	4.47	1.39	0.97	3.72	2.21	1.04	112
2	66	16	20.83194	139	79	8.47	8.2	58.7	4.5	0.79	0.38	3.76	2.29	1.73	112
1	56	5	24.34381	144	90	15.6	15.1	123	8.82	1.79	1.87	3.77	2.39	0.94	112
2	62	10	15.38202	182	110	9.96	9.4	65.4	5.96	1.29	1.66	4.41	2.5	1.09	113
2	48	20	20.86932	153	88	13.02	10.8	40.7	3.17	0.83	1.31	4.23	3	1.35	114
2	49	7	25.66841	150	82	13.37	10.6	32.7	6.1	0.74	1.51	2.95	1.96	0.84	114
1	57	7	21.11362	136	84	13.07	12	75.2	6.17	0.82	1.41	3.77	2.45	1.19	115
1	53	8	27.89447	131	110	15.15	10.6	105	7.2	1.11	10.14	5.61	1.15	0.92	116
1	65	10	24.55207	130	84	6.02	11.4	97	4.75	1.39	0.74	4.35	1.83	1.75	116
1	68	7	18.772	140	80	7.48	8	96.2	5.22	1.51	1.52	2.77	1.2	1	116
1	61	20	25.2049	132	81	8.5	9.8	68.5	6.16	1.09	4.58	4.84	2.33	1.07	116
2	75	17	23.59373	150	95	6.93	7.2	55	6.89	1.18	0.8	3.82	2.08	1.29	116
2	79	20	25.10309	144	82	4.73	6	51.9	2.79	1.68	1.85	3.75	1.96	1.21	116
1	60	19	20.4216	108	70	6.86	7.5	111.2	9.11	1.45	1.34	5.44	3.81	1.19	117
1	75	14	20.08674	180	100	8.62	9.1	92.5	2.49	1.3	0.69	3.75	2.28	1.47	117
2	64	11	21.36834	140	82	4.6	6.5	60.3	3.81	0.7	0.71	4.12	1.76	1.55	117
1	62	4	18.45855	145	80	5.83	7.1	73.1	4.97	1.07	5.07	4.18	1.61	0.85	118
2	50	4	24.5761	145	85	17.74	10.2	54	5.62	0.81	1.38	3.75	1.97	1.01	118
2	50	11	23.06972	124	81	17.18	13	53.2	4.06	0.87	1.8	5.67	3.6	1.55	118
2	54	15	27.09469	150	90	8.45	9.7	65.4	5.47	0.87	2.23	5.86	3.06	1.95	119
2	54	7	23.87709	156	80	9.29	10.8	71.7	5.17	0.96	2.45	4.49	2.27	1.2	120
2	66	24	27.37605	140	75	4.98	7.4	45.7	6.3	1.31	1.73	4.22	2.67	1.15	122
2	34	10	25.91535	150	70	6.85	10.5	32.5	3.88	0.82	1.09	3.86	2.47	0.99	122
1	58	0	27.28372	102	80	5.3	8.2	85.7	5.8	1.28	1.91	4.72	2.76	1.09	123
2	50	5	24.4939	124	90	11.71	10.2	28.5	4.79	0.76	3.91	4.34	2.2	0.97	123
2	60	0.5	22.18609	126	80	7.71	13.6	46.1	3.23	0.67	0.93	2.95	1.65	1.33	125
2	55	0.25	20.30433	130	80	15.5	10.4	59.4	6.9	0.84	2.09	3.65	1.95	1.2	128
2	61	0.16	21.536	160	84	13.82	9.8	36.4	3.55	0.9	3.37	4.37	2.36	0.94	128
1	59	4	12.45532	124	84	9.22	8.6	57.1	3.61	1.01	1.1	3.8	1.8	1.37	86
1	54	1	18.65883	140	80	6.28	7.5	48.7	4.67	0.91	1.43	3.63	2.26	0.91	88
1	77	4	22.16045	120	80	9.15	7.6	109.5	8.27	2.5	0.9	3.59	1.8	1.31	89
2	78	9	24.52936	140	76	5.68	7.1	83.3	5.54	1.64	0.97	3.23	1.76	0.91	90
1	71	0	16.17771	97	75	4.92	7.6	78.7	5.41	1.77	0.67	2.32	0.85	1.21	90
2	44	10	20.50097	112	80	8.94	9.1	118.8	6.77	1.19	3.39	3.72	1.93	1.02	93
2	80	8	20.16048	150	88	6.34	6.4	69.2	11.38	1.3	1.47	5.68	3.43	1.21	96
2	82	15	22.33361	98	66	6.28	6.2	64	6.34	1.46	0.79	2.85	1.37	1.32	96
2	80	10	23.51154	130	80	5.23	6.9	67.9	7.31	1.17	1.19	3.46	2.08	1.09	97
1	54	8	25.62181	166	98	14.47	9.8	78.2	6.97	1.25	2.9	3.55	1.87	0.82	99
2	76	10	25.37794	132	80	7.75	8.1	63.9	3.96	2.14	0.65	3.12	1.42	1.56	100
1	68	16	18.73154	136	84	6.18	5.4	100.3	6.6	1.03	0.79	2.92	1.73	0.95	101
2	76	3	21.57283	118	70	9.71	7.7	78	6.98	1.45	0.91	4.34	2.3	1.35	101
2	79	5	21.88202	130	90	17.02	17.5	67.6	6.69	1.27	1.82	4.36	2.33	1.38	101
1	51	8	19.36801	124	80	7.29	7.8	58.5	6.3	0.86	1.67	3.7	1.73	1.12	101
1	60	5	18.5313	122	84	10.16	12.1	53.5	6.25	0.79	0.35	2.74	0.89	1.43	101
1	62	0	19.23463	120	88	9.11	9.6	52.1	4.79	0.8	0.66	3.88	2.82	1.11	101
1	75	4	18.89278	130	80	5	7.3	114.5	10.43	1.45	0.71	4.12	2.1	1.57	102
1	55	10	21.49076	107	86	3.84	5.7	73.1	9.48	1.21	0.84	3.13	1.87	1	102
1	74	10	25.58923	157	59	6.08	6.6	93	9.31	1.49	1.14	3.98	2.19	1	103
2	54	5	23.62218	118	74	16.46	13.8	45.8	3.36	0.91	1.81	4.32	2.34	0.9	103
1	49	0.16	23.59809	102	64	8.55	12.5	83.8	6.1	1.16	1.87	4.26	2.63	1.11	104
1	54	14	26.23365	130	82	6.48	8.9	75.1	5.19	0.72	1.46	2.46	1.1	1.1	104
2	72	23	20.30102	132	84	8	8.9	72.2	4.12	1.15	3.59	5.67	2.64	1.3	104
1	60	2	21.71136	172	80	5.47	7.3	56.4	3.65	1.03	0.48	1.96	1.07	1.04	104
1	74	1	25.84248	130	60	14.2	15.5	106.8	7.97	1.49	1.31	4.2	2.67	1.01	105
2	78	3	15.54215	160	80	9.48	9.4	72.4	3.02	1.22	1.66	4.82	2.8	1.23	105
2	50	7	24.2188	126	78	11.81	9.8	41.7	3.92	1.12	1.94	4.87	2.55	1.12	105
2	68	10	26.39088	164	92	11.97	9.3	41.4	3	1.11	1.05	3.45	1.99	0.86	105
2	74	14	24.66543	116	68	4.6	6.5	115.6	8.69	1.62	1.4	2.92	1.59	1.39	106
1	73	6	23.4395	150	90	5.66	12.1	68	8.42	0.89	2.05	4.32	2.62	1.18	106
2	63	21	18.5384	130	85	9.66	10.8	64.6	5.56	0.91	0.95	4.12	2.89	1.13	106
2	38	10	26.82111	106	71	10.98	9.4	61.2	5.64	0.89	4.35	5.42	2.74	0.92	106
2	64	10	18.69596	150	100	7.81	9.1	60.4	3.96	0.94	0.83	3.9	2.11	1.17	106
2	69	18	26.4129	159	91	9.65	8.3	54.6	3.2	0.76	2.07	3.98	2.48	1.16	106
2	69	9	27.19349	150	80	8.85	8.7	50.9	6.69	1	1.52	2.77	1.58	0.75	106
1	53	10	23.65136	120	80	6.34	7	99.3	6.05	1.15	2.92	6.62	3.36	1.35	107
1	53	16	17.27776	144	88	6.36	7.5	91.6	5.36	1.12	1.35	3.52	1.74	1.15	107
1	69	10	25.02409	126	76	15.57	9.6	88.4	9.17	0.96	0.92	3.35	2.24	1.05	107
1	74	15	23.79304	128	80	6.02	10	72.9	4.61	1.16	1.24	3.56	1.32	1.3	107
1	47	4	18.96955	142	94	6.45	6.3	72.5	3.81	0.74	0.46	2.96	1.66	0.84	107
2	74	5	22.07904	124	66	4.48	5.9	65	4	0.9	1.25	3.54	1.72	1.28	107
2	52	0.33	17.63165	100	70	5.28	8.5	39.8	3.04	0.48	0.68	2.64	1.34	1.27	107
1	53	5	23.06182	132	94	6.84	7.3	125	6.65	1.62	5.15	5.2	2.58	0.89	108
1	54	0	22.57103	132	74	10.4	10.7	108.7	8.31	1.14	2.71	6.17	3.58	1.49	108
1	68	10	25.94823	124	75	14.6	10.1	88.5	6.09	1.41	1.07	3.83	2.62	0.94	108
1	53	5	15.96612	120	80	8.36	8.4	82.9	8.36	1.71	1.9	3.23	1.69	0.94	108
2	52	10	26.44511	126	84	5.17	5.9	71.3	5.95	1.23	1.9	4.93	2.84	1.28	108
2	75	5	26.08993	130	80	18.45	10.9	66.9	6.85	1.14	0.81	4.6	2.15	1.85	108
2	46	1	22.11382	120	80	4.84	6.8	56.6	5.98	0.9	0.58	3.53	2.08	1.59	108
1	69	3	23.51621	140	90	6.96	8.1	54.5	4.72	1.03	1.13	3.05	1.74	1.17	108
2	69	15	24.92593	156	80	10.55	9	45.4	3.31	0.69	1.78	4.19	2.44	1.31	108
2	68	10	19.12365	139	78	7.3	11.5	115.2	9.55	1.92	1.92	5.14	3.28	1.11	109
1	54	7	20.0735	130	90	8.01	7.6	81.4	4.46	0.82	1.49	4.7	3.21	0.89	109
1	50	2	22.45236	98	70	4.54	5.7	76.2	5.85	0.95	1.15	3.26	1.75	0.89	109
1	55	20	23.51204	110	78	11.67	10.6	67.9	5.13	1.2	3.59	2.99	1.58	0.8	109
1	54	0	23.0869	119	90	7.33	8.1	64	5.48	0.96	0.96	3.39	2.07	0.96	109
2	75	6	19.51096	140	88	5.75	6.9	63.5	3.76	0.88	0.83	1.85	0.73	1.19	109
2	56	1	21.90872	110	80	4.16	5.4	61.1	4.37	0.69	1.09	3.14	1.81	1.42	109
2	70	1	17.95299	132	64	5.45	5.4	54.9	4.87	0.94	2.92	3.66	1.99	1.03	109
1	51	11	16.06612	158	110	7.59	9.3	54	4.82	0.95	4.4	4.03	1.94	0.82	109
2	85	10	16.65906	150	64	6.49	7.5	51	6.25	0.97	0.68	2.22	1.29	0.83	109
2	50	4	20.87378	140	84	5.55	8.2	38.3	4.17	1.09	0.53	3.13	1.39	1.35	109
1	46	0.16	26.07844	130	76	12.89	10.3	37.3	6.65	0.63	0.57	3.51	1.33	1.7	109
1	62	10	23.43533	130	70	2.7	8.3	79.6	5.99	1.04	0.7	3.57	1.93	1.34	110
1	57	6	23.18289	122	72	5.55	5.9	76	7.35	1.01	1.12	3.87	2.09	1.11	110
2	47	4	20.87892	128	75	10.98	9.2	62.1	5.53	0.68	2.1	4.42	2.44	1.19	110
2	60	0.25	22.5298	98	60	17.96	13.8	54.5	5.93	0.75	0.91	4.35	2.82	1.25	110
2	54	16	21.50826	132	84	6.22	8.6	47.5	4.03	0.75	0.64	2.71	1.19	1.23	110
2	51	2	23.26829	126	80	8.82	11.5	39.5	5.27	0.46	1.28	3.86	2.17	1.34	110
1	57	10	26.19606	132	78	10.02	11.6	97	9.69	1.18	4.13	3.96	1.8	0.88	111
1	63	3	18.71675	145	90	5.6	6.2	95.8	5.72	1.07	2.66	2.22	1.19	0.76	111
1	63	7	26.83941	128	70	13.99	11.7	76.7	4.86	0.9	0.68	3.22	2.03	1.41	111
1	47	4	21.01224	150	90	7.05	8	76.5	6.42	0.89	3.72	3.51	1.63	0.85	111
2	69	0.5	19.16457	152	100	9.62	12.8	65.1	8.41	1.25	1.13	5.92	3.68	1.68	111
2	38	6	22.39953	115	90	10.15	8.4	64.8	2.99	0.86	3.97	4.05	1.85	1.07	111
2	52	0	27.83713	105	70	10.58	10.3	57.5	7.18	1.02	1.64	4.09	2.48	0.98	111
2	66	6	15.0468	122	80	6.77	8.9	51.7	7.52	0.96	0.98	4.77	2.46	2.02	111
2	67	10	27.14497	138	75	4.79	12.5	50.5	4.24	1.07	0.63	4.15	1.77	1.86	111
1	53	15	16.45283	130	70	6.12	8.5	50.4	4.9	0.78	2.01	3.96	2.22	0.97	111
2	45	10	22.09769	130	70	7.2	10.6	50	4.54	0.8	1.64	4.26	2.34	1.11	111
2	50	0	20.63042	120	80	13.97	14	44.9	6.94	0.94	1.02	5.3	3.28	1.56	111
2	66	15	19.97514	115	64	7.09	6.8	44.4	7.45	0.94	1	5.26	2.73	1.85	111
2	50	10	25.34484	140	100	14.24	9.9	34.6	4.44	0.77	2.28	4.92	2.63	1.07	111
1	52	6	18.93049	120	80	6.09	11.9	88.2	9.46	1.13	1.53	4.22	2.5	0.98	112
1	70	0	24.47759	133	90	9.19	10.5	80	10.63	1.01	1.58	4.33	2.94	1.01	112
2	54	0.16	19.22501	100	67	3.91	5.8	65.3	3.45	1.13	2.08	5.87	3.62	1.29	112
2	68	5	25.15505	130	80	5.02	6.4	58.8	6.62	1.1	1.26	6.42	3.97	1.67	112
1	60	0.25	23.38277	158	120	6.6	6.2	55.1	2.51	1.08	0.9	3.26	1.9	0.86	112
1	53	7	13.75622	110	80	10.87	9.9	48.4	16.54	0.96	3.53	5.38	3.26	1.52	112
2	50	0	24.09142	148	88	8.63	11.5	35	3.33	0.83	1.96	4.98	2.79	1.15	112
1	61	0.25	21.06245	120	80	4.12	7.1	33.6	7.4	1.24	0.63	2.49	1.05	1.11	112
1	69	11	26.39817	138	88	6.21	6.5	136.4	8.26	1.96	2.15	3.54	1.9	0.95	113
1	53	2	25.7597	138	76	6.25	6.3	99.3	7.21	1.28	2.11	3.48	2.12	0.89	113
1	57	14	19.04107	120	80	5.38	7.1	82.1	7.56	0.85	0.59	3.69	1.71	1.49	113
1	32	0	18.78327	140	94	14.42	10.6	78.9	4.92	0.79	1.8	3.55	2.44	0.91	113
1	54	10	22.59938	132	88	8.41	7.8	78.1	4.96	1.08	1.19	3.47	2.22	1.2	113
1	39	0	25.82729	130	90	14.8	12	72.7	5.18	0.93	2.42	3.61	2.1	0.97	113
1	71	20	27.32052	134	84	3.88	7.1	70.1	7.37	1.13	0.84	5.84	3.85	0.94	113
1	47	0	22.04502	128	75	12.52	10.5	70	5.01	0.96	1.33	5.2	3.03	0.95	113
2	67	15	21.34236	135	69	5.61	7.5	66.8	4.44	0.89	0.44	3.77	1.62	2.08	113
2	52	1	14.58058	140	90	4.41	5.6	66.8	5.54	0.83	0.81	5.38	2.53	2.24	113
1	29	0	26.93198	152	110	15.98	12.6	55.4	2.82	0.93	1.49	2.36	1.28	0.73	113
2	71	10	25.98204	136	80	6.99	7.8	77.7	4.22	1.09	1.9	5.69	3.03	1.53	114
1	46	10	25.08693	136	80	17.75	11.6	70.3	4.7	0.67	1.1	3.31	1.9	1.25	114
1	57	2	17.23651	135	90	13.84	15.2	63.6	4.18	1.23	2.66	4.68	2.26	1.21	114
1	62	10	16.1562	124	78	11.6	10.1	62.6	3.74	0.6	0.91	4.64	2.69	1.56	114
1	55	3	27.57583	107	79	12.16	10.8	57.2	10.73	0.83	4.47	5.12	2.68	1.04	114
2	76	2	26.9659	111	63	13.68	9.8	56.4	6.6	1.31	2.71	4.3	2.5	1.06	114
2	52	6	27.3073	118	76	10.26	8.6	52.8	4.08	0.96	0.9	4.51	2.52	1.27	114
2	63	7	25.93506	122	82	4.62	6.1	52.7	5.67	1.2	1.4	4.1	2.06	1.12	114
1	54	1	16.66291	141	84	10.3	11.2	50.9	3.68	0.86	1.37	4.72	2.9	1.26	114
2	47	0.58	23.11984	120	84	7.85	8.6	46.6	4.1	0.64	1.51	2.24	0.98	1.18	114
2	58	0.16	18.96634	140	90	6.8	6.5	43.1	2.92	1.17	2.5	3.89	1.68	1.07	114
1	49	0.25	24.63708	128	88	13.83	12.4	82.7	3.99	0.91	2.55	4.3	2.37	1.13	115
1	51	10	21.27777	122	80	10.95	11.4	79.5	4.88	0.99	1.28	4.44	2.4	1.27	115
1	28	1.5	19.97834	146	92	6.84	6.9	78.6	6.33	1.05	2.99	3.04	1.68	0.98	115
2	65	11	27.88255	121	70	9.56	11.2	78.1	3.95	1.08	1.58	2.3	0.78	1.05	115
2	74	9	24.90817	124	86	4.25	6.5	64.3	6.09	1.2	0.79	4.21	1.29	2.25	115
1	65	14	19.06194	144	98	14.43	10.8	63.5	2.66	0.86	0.71	1.36	0.71	0.78	115
1	45	10	13.6815	130	78	13.86	11.9	60.8	4.56	0.96	1.25	4.56	2.23	1.78	115
1	47	0.25	12.83208	140	90	6.22	10.1	58.1	6.14	0.97	0.53	2.95	1.2	1.03	115
1	38	0.25	15.53142	128	70	19.89	14.2	52.3	5.33	1.1	0.92	3.71	1.58	1.32	115
1	56	12	22.02813	140	90	12.11	11.4	51.8	7.54	1.15	2.17	4.62	2.12	1.3	115
2	44	11	20.36182	100	80	12.37	8.2	43.9	2.67	0.7	2.69	3.7	1.86	1.14	115
1	50	13	19.49261	118	82	6.22	8.1	82.6	5.96	1.22	4.26	5.81	2.78	0.96	116
2	45	0.16	26.45279	130	90	8.48	11.4	81.3	5.92	0.95	1.36	4	2.44	0.97	116
1	57	4	19.8137	110	74	8.71	11.7	79.8	4.47	0.76	1	4.16	2.58	1.32	116
1	68	2	20.85432	120	80	17.93	12.3	79.4	5.36	0.73	0.93	3.56	2.15	1.1	116
1	48	2	23.72688	120	80	5.96	7.6	79.1	5.29	1.18	1.71	2.61	1.64	0.75	116
1	59	4	21.29243	125	80	7.41	7	74.9	10.66	1.35	1.11	2.22	0.7	0.9	116
2	70	9	18.99969	144	82	9.5	10.3	74.6	6.49	0.97	1.77	2.33	1.4	0.89	116
2	75	10	20.87375	142	90	10.24	7.6	61.8	4.29	0.89	0.67	2.21	0.98	0.97	116
1	49	0	21.36693	148	100	8.68	8.8	60.3	9.66	1.08	1.9	3.69	2.37	0.85	116
1	46	10	26.42048	140	100	6.77	7	56.9	8.14	0.81	13.73	5.97	0.83	0.65	116
2	54	10	25.23306	110	83	8.44	9.2	54.3	4.9	0.74	1.51	4.54	2.81	1.27	116
2	64	7	19.31247	130	80	7.33	10	54	5.8	0.89	0.39	5.53	2.4	2.87	116
1	68	6	23.72744	180	100	10.4	8.1	91.6	4.99	0.88	1.41	5.14	3.98	1.21	117
1	53	4	21.61596	154	96	8.2	9.2	89.7	4.58	1.06	4.82	4.85	2.22	1.05	117
1	49	9	21.93183	145	90	5.15	10.6	84.7	5.96	1.4	1.09	5.15	2.75	1.38	117
1	56	6	24.82861	140	82	4.76	6.7	72.3	5.72	0.83	0.48	3.34	1.7	1.38	117
2	70	20	26.7595	124	76	15.22	11.3	67.3	5.26	1.34	1.82	4.96	1.88	2.09	117
1	54	11	22.82121	133	85	5.91	7.3	65.2	2.67	1.07	2.42	3.47	1.58	1.08	117
2	74	10	20.34612	156	89	8.37	8.4	61.5	3.86	1.14	2.36	4.4	2.45	1.22	117
1	52	0	20.86241	120	84	13.08	9.8	60.7	4.78	1.04	1.65	3.95	2.61	1.1	117
2	52	6	25.79656	160	100	11.01	9.8	60.2	3.98	1.23	1.71	7.68	5.97	1.32	117
1	60	13	27.03911	130	86	9.15	8.9	86.9	5.59	1.39	0.86	3.49	1.82	1.25	118
1	52	16	24.11616	130	76	9.34	14.7	86.7	6.7	1.22	2.36	7.17	4.29	1.49	118
1	70	18	22.43174	138	85	10.86	8.7	64.4	4.37	0.77	3.6	3.6	2.09	0.78	118
2	63	10	22.2782	133	71	5	5.5	52.4	6.03	1.21	1.23	4.68	2.51	1.45	118
2	59	13	19.18157	115	74	4.82	5.9	48.6	6.45	1.15	1.38	4.99	2.25	1.64	118
2	72	20	27.20491	153	91	5.47	12.4	74.7	6.27	1.43	0.87	4.82	2.68	1.55	119
1	45	2	21.87677	110	80	6.47	9.9	72.4	10.29	0.95	1.03	5.66	3.88	1.23	119
2	68	8	21.81114	140	80	9.66	7.5	72.2	4.58	1.32	1.16	3.4	1.76	1.23	119
1	62	0	21.91243	153	86	5.57	7.5	68.6	2.78	1.05	0.98	4.25	2.6	1.08	119
2	67	1	19.70925	130	78	5.63	6.5	65.7	4.1	1.15	1.5	4	2.37	1.08	119
2	57	25	27.72279	102	64	9.63	9.6	59.9	6	1.1	1.96	4.3	2.75	1.08	119
1	52	0	21.10923	123	78	16.84	11.9	50.5	5.42	0.66	3.65	7.33	3.97	1.59	119
1	50	26	22.64879	140	80	7.42	7.7	91.5	7.18	1.24	1.18	3.32	2.28	0.82	120
1	54	4	21.69994	124	78	5.31	6.5	80.8	9.29	1.02	1	3.72	2.22	0.97	120
1	65	0.33	17.68362	130	74	6.31	5.2	75.2	5.27	1.05	1.19	4.86	2.08	2.01	120
1	62	10	20.06518	140	100	6.87	7.3	70.6	5.93	1.14	1.02	5.23	2.92	1.41	120
2	70	10	23.4449	160	84	8.63	8.6	61.2	5.77	0.82	1.47	4.14	2.14	1.32	120
2	68	17	20.24139	162	86	11.06	7.9	54.3	6.12	1.27	4.92	3.46	1.49	1.25	120
1	67	4	22.80042	120	74	6.59	6.8	89.5	4.74	0.82	0.58	3.17	1.74	1.52	121
1	62	0.25	24.6143	136	80	5.9	6.5	87.5	4.05	1.15	1.63	5.65	3.47	1.39	121
2	61	12	19.53447	114	76	6.38	6.9	72.6	5.39	1.13	0.82	4.1	2.57	1.27	121
1	49	9	21.00562	125	86	5.29	7.9	71	3.9	0.99	1.43	3.1	1.93	0.8	121
2	53	6	24.87492	152	96	7.07	7.4	62.2	7.22	0.97	2.43	4.89	2.67	1.5	121
2	50	10	18.5971	120	80	10.04	8.9	42.8	5.27	0.79	1.47	4.45	2.34	1.41	121
2	69	3	24.14067	150	100	6.72	9.6	34.8	4.69	0.83	1.97	4.64	2.49	1.36	121
1	46	4	21.92579	110	76	6.21	9.7	87.1	6.68	1.09	1.02	4.4	3.12	1.04	122
1	50	2	19.79041	130	86	7.02	7.2	84.1	10.68	0.92	1.93	3.25	1.84	0.96	122
1	37	4	23.38888	142	93	12.53	12.5	70.9	5.14	0.9	3.22	5.64	3.45	1.22	122
1	62	20	20.87178	142	92	14.39	10.9	69.9	7	1.1	1.31	2.16	0.98	0.72	122
2	65	13	21.8548	118	74	5.44	6.4	67.1	5.37	0.78	1.76	3.98	2.34	1.18	122
1	65	10	19.30364	124	80	5.31	5.6	114.4	5.97	1.31	4.34	4.5	2.1	0.99	123
1	57	7	20.63984	152	76	7.69	7.6	88.2	4.81	1.18	4.38	3.62	1.43	1.06	123
1	59	0.83	22.29572	148	99	5.37	6.8	76.2	7.19	1.04	0.49	3.48	2.06	1.19	123
1	48	3	24.93612	160	100	6.65	7.8	65.1	6.2	0.87	0.93	4.91	3.3	1.1	123
2	63	10	25.26876	190	110	11.45	10.8	64.9	5.58	1.14	0.66	4.19	3.07	1.17	123
1	71	20	22.784	140	80	10.26	10	52.7	4.42	0.97	1.19	3.78	2.17	0.95	123
2	65	10	26.37633	130	80	10.95	9	77.8	4.99	1.34	3.63	4.5	2.19	1.05	124
2	53	2	25.03874	128	78	11.73	12.3	65.8	3.17	0.52	1.6	5.53	3.9	1.21	124
1	37	3	23.5959	138	90	10.27	11.7	64.9	4.89	0.64	1.29	3.48	2.25	1.03	124
2	54	4	21.77832	160	100	11.86	9.9	63.7	4.1	1.53	4.34	4.75	2.26	1.01	124
1	53	10	22.19164	130	80	5.23	7.9	58.7	5.89	0.86	0.77	2.86	1.75	1.28	124
2	45	3	19.52397	120	74	5.54	6.6	40.8	3.49	0.72	1.29	3.17	1.89	0.73	124
2	54	5	21.6868	120	72	9.75	10.3	40	5.76	0.8	2.63	4.68	2.83	1.24	124
2	43	0	24.66406	118	80	7.72	10.8	39.5	3.43	0.6	3.15	3.62	1.63	1.01	124
2	58	6	26.58107	132	78	7.37	7.5	133.4	8.1	2.24	1.72	4.01	2.29	0.95	125
1	61	14	21.14689	150	90	7	6.7	96.7	3.88	1.12	2.03	4.34	1.92	1.23	125
1	58	4	22.99925	147	108	6.24	7	84.7	6.88	0.8	0.59	3.8	2.2	1.4	125
2	70	0.5	23.23909	120	70	8.53	10.4	81.3	2.74	0.81	1.1	2.91	1.48	1.26	125
1	50	0.5	17.52805	100	71	11.22	8.6	61.1	8.92	1.14	3.02	4.13	1.79	0.86	125
2	35	0.5	21.50844	119	71	13.07	10.5	48.3	5.33	0.55	0.71	4.13	2.22	1.44	125
1	48	0.5	26.32724	138	94	4.27	5.7	77.5	4.86	1.09	1.63	3.73	2.07	1.06	126
1	49	0.33	26.37222	100	70	6.74	9.7	70.8	2.87	0.63	1.48	4.38	3.39	1.09	126
2	55	20	23.03943	138	80	10.55	8.9	58.5	6.81	0.93	1.87	3.8	1.74	1.43	126
2	74	12	26.27294	142	80	7.13	7.5	54.9	5.16	1.21	2.9	5.5	3.22	1.11	126
1	55	4	24.84503	125	91	7.44	7.1	89.5	4.91	0.84	2.12	4.15	2.92	0.89	127
1	53	10	17.14792	150	100	7.63	7.9	87.5	3.73	0.83	0.53	2.25	0.65	1.24	127
1	41	10	22.02126	124	82	6.34	6.8	78.1	7.07	0.86	2.5	3.99	2.15	0.92	127
1	59	10	27.63638	131	77	5.55	6.3	75.1	4.43	0.85	3.21	3.73	1.75	0.9	127
2	72	0.25	22.32646	163	75	6.25	6.4	68.7	2.7	1.16	1.09	3.55	1.71	1.33	127
1	55	10	21.17788	120	60	8.16	9.3	66.8	7.51	0.88	1.53	4.08	2.67	1.44	127
2	45	0.16	27.00253	138	98	8.1	9.7	55.1	5.46	0.63	1.31	3.94	2.74	1.16	127
2	46	6	27.43125	130	86	10.96	9.7	42.7	3.28	0.91	1.36	4.1	1.97	1.44	127
1	51	0.83	20.58188	120	84	4.98	5.7	70.7	3.6	0.87	0.53	2.42	1.12	0.95	128
1	54	10	27.03268	125	75	5.99	7.4	75	4.53	0.81	0.86	3.48	2.13	0.99	128
2	62	1	23.41989	157	94	10.38	10.8	60.8	2.76	0.92	2.42	6.59	4.52	1.31	128
1	46	5	24.80904	166	110	8.76	8.4	58.7	4.04	0.94	10.15	4.94	0.62	0.96	128
1	33	3	26.42319	134	92	14.48	12.9	55.4	3.59	0.72	1.4	3.79	2.3	1.1	128
1	59	15	27.24617	120	84	7.04	8	53.1	3.94	0.44	0.56	4.31	2.65	1.25	128
2	64	16	19.82703	130	80	5.75	8.3	41.9	3.31	1.13	1.16	3.97	1.93	1.32	128
1	43	0.25	24.59158	128	92	16.55	15.2	78.9	4.5	1.09	1.19	4.58	2.88	1.19	129
2	63	18	26.03436	146	62	7.47	8.4	68.8	4.94	0.96	0.76	3.89	1.83	2.13	129
2	47	6	20.00341	126	84	6.07	6.5	65	3.27	0.67	0.72	3.21	1.38	1.31	129
1	47	3	25.7094	150	90	5.61	6	61.9	6.77	0.91	1.83	4.57	2.25	1.32	129
2	60	10	23.74082	126	79	9.7	7.8	56.3	4.3	0.87	0.75	2.26	0.86	1.5	129
2	58	0.16	23.89042	150	100	5.98	6.2	41.2	4.43	1	2.12	5.02	2.48	1.55	129
2	39	2	20.26008	130	80	19.58	14	35.8	5.2	1	1.88	5.53	3.17	1.14	129
1	37	8	20.22709	121	84	4.18	5.8	90.7	7.48	0.79	1.3	4.16	2.78	1.03	130
1	64	5	19.79427	145	90	4.21	5.4	69.4	4.9	0.82	0.8	4.8	2.08	2.01	130
1	48	13	23.49626	130	85	5.56	6.9	67.6	6.8	1.01	1.17	2.66	1.37	0.94	130
2	54	6	19.489	112	64	9.69	9.2	66.1	4.16	0.89	1.53	5.5	4.04	1.19	130
1	29	5	21.80037	132	82	5.4	7.5	60.8	4.31	0.86	1.94	3.91	2.14	0.95	130
2	68	6	18.6048	102	67	16.76	9.8	60.1	6.05	0.57	1.1	5.95	3.35	1.23	130
2	68	11	25.5578	191	125	9.66	9	59	4.65	0.94	2.82	4.38	2.43	1.27	130
2	60	15	23.72098	136	88	9.91	8.1	43.2	5.88	0.82	1.8	5.26	2.97	1.09	130
2	48	0.42	22.92686	130	80	6.21	6.4	91.4	3.28	0.71	0.45	5.55	2.83	2.31	131
1	34	1	25.51937	158	82	8.11	9	73.1	6.53	1	7.28	4.07	1.38	0.69	131
1	30	0	23.89337	134	82	9.68	10.1	68.3	7.06	0.86	0.8	3.61	1.71	1.54	131
2	47	4	19.93057	126	94	5.66	6.3	49.3	5.17	0.7	1.58	4.36	2.72	1.14	131
2	30	0.83	24.39341	124	90	8.23	8.6	43.5	2.86	0.78	8.98	4.95	0.98	0.85	131
1	60	8	23.89616	125	75	7.33	7.7	76.3	3.38	0.77	1	3.53	2.17	1	132
2	38	0.33	19.55358	124	94	6.48	10.7	49.8	4.3	0.73	2.44	5.08	2.83	1.06	132
1	41	5	23.43488	140	100	8.18	9.5	74.3	5.3	1.25	0.82	4.03	2.43	1.06	133
1	53	1	19.29368	114	76	8.7	7.5	73.4	7.2	0.93	2.4	2.76	1.41	1.15	133
1	50	4	26.23886	120	80	4.39	6.7	67.9	5.83	0.98	1.32	7.79	5.28	1.7	133
1	53	10	25.69945	120	90	8.57	7.4	65.3	5.19	0.73	1.34	3.24	1.77	0.89	133
1	39	4	24.41045	126	70	9.78	10.9	63.4	8.45	0.83	1.06	3.09	2.14	1.12	133
1	41	0.16	16.07492	102	60	7.33	9	62.5	11.79	0.56	0.7	6.55	4.79	1.39	133
2	61	5	18.55075	110	80	5.01	5.8	61.8	6.07	0.77	1.15	3.11	1.97	1.29	133
2	43	19	23.68741	130	84	5.1	5.7	51	3.93	0.77	1.07	3.94	2.08	1.14	133
2	54	12	21.41501	130	85	11.32	8.3	48.6	4.63	0.84	1.18	4.94	1.81	2.17	133
2	53	0	20.33309	132	74	11.14	9.4	38.3	3.17	0.74	1.29	2.92	1.61	0.93	133
1	57	15	21.63498	116	80	11.06	10.8	80.3	7.43	0.73	0.95	4	2	1.56	134
1	46	1	26.45107	135	85	7.53	8.6	78.8	4.12	0.74	2.13	4.79	2.97	1.2	134
2	67	6	19.76274	118	85	5.27	7.2	68.7	6.26	0.69	0.46	3.89	1.91	1.75	134
1	63	7	25.14058	122	72	10.3	7.4	68	4.36	0.98	5.16	3.46	0.98	1	134
1	28	0	21.93882	132	86	7.89	10.7	62	4.01	0.88	0.79	2.82	1.46	1.11	134
1	49	5	26.29279	125	80	8.22	7.4	59.5	4.63	0.89	2.36	3.35	1.79	0.92	134
1	44	14	20.83834	140	85	13.07	10.8	109.2	7.12	1.33	2.71	2.34	1.02	0.86	136
1	44	0	21.94568	130	110	19.19	13.2	80.4	6.91	1.16	1.92	4.13	3.05	0.91	136
1	75	10	26.03404	115	75	6.71	8.7	76.8	6.56	1.45	2.58	4.71	2.62	1.09	136
2	69	19	25.28485	116	64	5.8	6.9	76.6	5.57	0.97	1.57	4.5	2.74	1.64	136
2	51	2	21.86305	128	88	9.67	8.8	50	3.69	0.8	1.18	4.62	2.37	1.65	136
2	61	17	23.45137	138	66	5.29	6.6	112.6	8.36	1.61	2.17	4.01	2.31	1.36	137
1	47	4	22.38451	120	80	7.71	7.4	85.9	2.67	1.13	4.6	4.29	1.9	1.58	138
1	34	0.5	22.16833	130	85	13.04	10	60.1	5.1	0.72	2.7	4.14	2.24	1.2	138
2	70	2	26.07405	146	70	5.8	6.4	56.2	4.97	1.07	1.87	3.16	1.34	1.31	140
1	35	3	18.94381	118	80	10.22	10.2	51.2	5.98	0.8	2.91	3.62	2.04	0.85	140
2	53	0.5	20.02507	159	90	12.2	10.9	38.6	5.87	0.6	1.64	3.78	1.79	1.48	140
1	51	9	24.77892	139	91	5.29	6.1	73.2	6.42	1.02	2.55	4.14	2.16	1.02	141
1	29	0	25.69	126	87	10.14	9.9	81.5	10.79	1.43	2.67	5.01	2.72	1.1	142
1	54	10	21.33897	126	93	5.62	6.5	78.3	3.96	0.77	1.66	4.57	2.99	1.34	144
2	65	10	22.87779	119	69	7.1	7.4	66.6	5.43	0.88	1	5.76	3.2	1.79	144
2	49	5	12.43971	158	90	12.44	6.5	31.6	4.21	0.56	0.37	3.02	1.19	1.33	144
1	54	7	24.36106	150	90	10.05	8.5	69.9	6.32	1.1	1.84	2.94	1.56	0.86	146
1	60	2	15.7476	118	72	3.95	5.6	56.8	6.2	1.05	0.73	2.81	1.02	1.5	155
